# Supplementary material for: Application of Tryptophan and Methionine in Broccoli Seedlings Enhances Formation of Anticancer Compounds Sulforaphane and Indole-3-Carbinol and Promotes Growth
Source: Foods. 2024 Feb 24;13(5):696. doi: 10.3390/foods13050696 (PMC10930459; doi:10.3390/foods13050696)
Supplement: Supplementary file 1 [file foods-13-00696-s001.zip]

Archive with 1 entries (1 files):
- foods-2869017-supplementary.pdf
